# Supplementary material for: Exploring Sex Differences in Pain Manifestation of Coronary Artery Disease through Mendelian Randomization
Source: J Cardiovasc Dev Dis. 2024 Aug 27;11(9):264. doi: 10.3390/jcdd11090264 (PMC11432350; doi:10.3390/jcdd11090264)
Supplement: Supplementary file 1 [file jcdd-11-00264-s001.zip]

Archive with 1 entries (1 files):
- jcdd-3128321-supplementary.pdf
